# Supplementary material for: Historical Evolutionary Dynamics and Phylogeography Analysis of Transmissible Gastroenteritis Virus and Porcine Deltacoronavirus: Findings from 59 Suspected Swine Viral Samples from China
Source: Int J Mol Sci. 2022 Aug 29;23(17):9786. doi: 10.3390/ijms23179786 (PMC9456201; doi:10.3390/ijms23179786)
Supplement: Supplementary file 1 [file ijms-23-09786-s001.zip]

Archive with 1 entries (1 files):
- ijms-1857977-supplementary.pdf
